# Supplementary material for: Phenotypic and genetic characterization of sixteen grain and dual-type industrial hemp varieties (Cannabis sativa L.) for agronomic and yield component traits
Source: Front Plant Sci. 2025 Oct 20;16:1632346. doi: 10.3389/fpls.2025.1632346 (PMC12580366; doi:10.3389/fpls.2025.1632346)
Supplement: Supplementary file 4 [file Supplementaryfile4.xlsx]

## Sheet: Sheet1
Variety	Replication	Δ-9 tetrahydrocannabinol (THC)	Total THC
Vega	R1	0.0110873	0.039978
Vega	R2	0.015175	0.0306935
Felina 32	R1	0.00698801	0.0751198
Felina 32	R2	0.00777722	0.0749847
BVL1	R1	0.00969	0.111089
BVL1	R2	0.00964	0.116989
BVL2	R1	0.00949	0.121303
BVL2	R2	0.009435	0.133693
Ferimon	R1	0.00696304	0.0669031
Ferimon	R2	0.00691808	0.0840608
Uso 31	R1	0.030035	0.143006
Uso 31	R2	0.03052	0.179671
Gravity	R1	0.013615	0.18513
Gravity	R2	0.01354	0.17981
Orion 33	R1	0.008545	0.0733334
Orion 33	R2	0.00831	0.0866963
Yuma	R1	0.02682	0.191529
Yuma	R2	0.027675	0.19124
Puma	R1	0.0341	0.149202
Puma	R2	0.03288	0.146289
Fibror 79	R1	0.00824	0.0855914
Fibror 79	R2	0.008125	0.0879802
Santhica 70	R1	0.004655	0.030658
Santhica 70	R2	0.004665	0.0320011
Bialabrzeskie	R1	0.0153654	0.10972
Bialabrzeskie	R2	0.0151852	0.110281
Altair	R1	0.0295138	0.154149
Altair	R2	0.0293434	0.167052
Henola	R1	0.02862	0.1258
Henola	R2	0.029445	0.130261
BVL3	R1	0.0174438	0.121607
BVL3	R2	0.0180979	0.102015
Futura 83	R1	0.003345	0.0405693
Futura 83	R2	0.002665	0.0405821
Puma 3	R1	0.0152	0.118618
Puma 3	R2	0.01494	0.0978748
Carmanecta	R1	0.0040991	0.149388
Carmanecta	R2	0.00365365	0.0702428
